# Supplementary material for: Rationale and design of the Renal Lifecycle trial assessing the effect of dapagliflozin on cardiorenal outcomes in severe chronic kidney disease
Source: Nephrol Dial Transplant. 2025 Mar 7;40(9):1746–55. doi: 10.1093/ndt/gfaf046 (PMC12394133; doi:10.1093/ndt/gfaf046)
Supplement: gfaf046_Supplemental_Files [file gfaf046_supplemental_files.zip]

Archive with 2 entries (2 files):
- Supplementary -2 trial collaborators.docx
- Supplementary 1- Informed consent form.docx
